# Supplementary material for: Genome-wide identification of Solanum tuberosum L. AAAP gene family and its response to abiotic stress
Source: PLoS One. 2025 Oct 9;20(10):e0333560. doi: 10.1371/journal.pone.0333560 (PMC12510606; doi:10.1371/journal.pone.0333560)
Supplement: S1 Table — It includes all the primer information for drought stress and salt stress, as well as the internal reference StEF-1α. (XLSX) [file pone.0333560.s001.xlsx]

## Sheet: primer
Gene	F	R
AAAP4	CCACTTATGATGAACCCTG	CATTATCCATCTCAGCCAC
AAAP5	TTATGGGAGACACCTTTGG	ACTCCGCTTGACTTTGTTC
AAAP6	GTCTATTCAAGGCGTAAGG	ATCTACCAACAGGTCCACA
AAAP8	TAATGATGTTGTGCGTGTC	AAATTGTCCAGGGTTAGAG
AAAP12	TTGAGACGTACCCAGACAT	GCAGACAAGTTATCACCCT
AAAP14	TGATGGCAGAATTGAAGAT	AATGCGTAAGGTACTGAAAG
AAAP16	TTCGGCTCTGATCTGGAAT	AAACGCTCCTCAAGTCTGT
AAAP21	CCTGAGGCAGACTGTGGAT	TAAGAGTGCCAGGAGAACG
AAAP24	ATGATGTGGTGCGAGTGAG	ATCCATATTGAGGCGAAGG
AAAP26	AGCAGTGACAGCCATAACA	GCTGAGTAGGAAGGCAAAG
AAAP29	ACTTCTTACTTTCTCCCAAGC	CACCAACTGTGGAGGCTAT
AAAP31	TTGACGATCCATATTGGCTAC	GGTTTGGCAGGAAACTTGA
AAAP40	AAGGGAAGCATTGTGGGAGTA	TTTCTGGTGGAGGCGATTT
AAAP41	CACATTAAAGGCACCTCCT	GCATAACCAAATCCTCCAC
AAAP42	CTCCCTGAGGCACATCAAC	CAGCACGAATACAAGCACC
AAAP46	ATCCCTGCTCTTGCTCACA	TGCCCATCTTCCAACAAAT
AAAP52	TTAGGCATTGCTCAAGTAG	TGAGGGAGTAAGAATAGGC
StEF-1α	GATGGTCAGACCCGTGAACA	CCTTGGAGTACTTCGGGGTG
